# Supplementary material for: Comparative proteomics reveals Cryptosporidium parvum manipulation of the host cell molecular expression and immune response
Source: PLoS Negl Trop Dis. 2021 Nov 24;15(11):e0009949. doi: 10.1371/journal.pntd.0009949 (PMC8612570; doi:10.1371/journal.pntd.0009949)
Supplement: S1 Table — (XLSX) [file pntd.0009949.s001.xlsx]

## Sheet: Sheet1
Protein accession	I/N Ratio	Regulated Type	Gene name	Subcellular localization	I/N P value
P26599	0.578	Down	PTBP1	cytoplasm,nucleus	0.0022814
A0A2R8YDT1	0.351	Down	GLUL	nucleus	0.0032817
Q9UHB6	0.448	Down	LIMA1	nucleus	0.0048036
P51398	0.382	Down	DAP3	mitochondria	0.005182
Q15428	0.151	Down	SF3A2	cytoplasm	0.0062039
H0Y6E7	0.317	Down	RBMX	nucleus	0.0080205
Q04828	0.444	Down	AKR1C1	cytoplasm	0.0081395
O95139	0.215	Down	NDUFB6	cytoplasm	0.0083621
P60981	0.645	Down	DSTN	mitochondria	0.009461
A0A0A0MSS8	0.357	Down	AKR1C3	cytoplasm	0.0095437
P34897	0.494	Down	SHMT2	mitochondria	0.01144
A6NEM2	0.554	Down	HCFC1	nucleus	0.0121397
Q9BTC0	0.531	Down	DIDO1	nucleus	0.012456
Q9ULC4	0.373	Down	MCTS1	cytoplasm	0.0126019
Q15067	0.492	Down	ACOX1	cytoplasm	0.0130012
P48047	0.276	Down	ATP5PO	mitochondria	0.0148579
A0A2U3TZH3	0.606	Down	EEF1A2	cytoplasm	0.0155758
P00966	0.638	Down	ASS1	cytoplasm	0.017858
P21912	0.423	Down	SDHB	mitochondria	0.0180617
P02545	0.453	Down	LMNA	nucleus	0.0196958
P50454	0.457	Down	SERPINH1	extracellular	0.021336
Q9UBS4	0.604	Down	DNAJB11	extracellular	0.021559
P62195	0.659	Down	PSMC5	cytoplasm	0.021656
P30038	0.516	Down	ALDH4A1	mitochondria	0.022762
F8W6I7	0.531	Down	HNRNPA1	nucleus	0.024742
Q9UHD1	0.484	Down	CHORDC1	cytoplasm	0.025039
A0A087X2I1	0.624	Down	PSMC6	cytoplasm	0.025545
Q8NE62	0.526	Down	CHDH	mitochondria	0.02754
P25786	0.467	Down	PSMA1	cytoplasm	0.028559
A0A0A0MTH3	0.637	Down	ILK	cytoplasm	0.028724
O14818	0.642	Down	PSMA7	cytoplasm	0.030257
P23246	0.33	Down	SFPQ	nucleus	0.030976
P08559	0.655	Down	PDHA1	mitochondria	0.031255
Q9UHD8	0.499	Down	SEPTIN9	nucleus	0.031476
P60903	0.526	Down	S100A10	cytoplasm	0.032035
Q92817	0.574	Down	EVPL	nucleus	0.032763
Q9Y3I0	0.526	Down	RTCB	cytoplasm	0.033776
P62318	0.344	Down	SNRPD3	cytoplasm	0.034178
Q96DV4	0.615	Down	MRPL38	mitochondria	0.034398
O60218	0.598	Down	AKR1B10	cytoplasm	0.035025
M0R3B2	0.619	Down	NOSIP	extracellular	0.03506
O75323	0.519	Down	NIPSNAP2	mitochondria	0.035579
P55084	0.422	Down	HADHB	nucleus	0.036321
Q14192	0.554	Down	FHL2	nucleus	0.036982
Q9Y697	0.647	Down	NFS1	mitochondria	0.038842
Q9UBQ7	0.581	Down	GRHPR	mitochondria	0.039398
P18669	0.589	Down	PGAM1	cytoplasm	0.041037
P04040	0.293	Down	CAT	cytoplasm	0.041262
A0A0C4DGA2	0.546	Down	ECI2	nucleus	0.043058
Q6P1N0	0.532	Down	CC2D1A	mitochondria	0.04322
P04179	0.386	Down	SOD2	mitochondria	0.043979
I3L1P5	0.574	Down	HGS	extracellular	0.0456
O43172	0.534	Down	PRPF4	nucleus	0.048203
Q07666	0.516	Down	KHDRBS1	cytoplasm	0.049796
Q460N5	5.187	Up	PARP14	cytoplasm	1.59279e-05
X5CMH5	2.85	Up	TAP2	plasma membrane	0.00039888
Q13287	4.73	Up	NMI	cytoplasm	0.00060364
A0A140T9T7	2.009	Up	TAP1	plasma membrane	0.00078356
P05362	1.546	Up	ICAM1	extracellular	0.00091557
A0A494C164	2.52	Up	STAT2	cytoplasm	0.00103715
P11279	1.621	Up	LAMP1	extracellular	0.0012787
P67936	2.003	Up	TPM4	cytoplasm	0.0021046
O15427	1.6	Up	SLC16A3	plasma membrane	0.002124
P27105	1.907	Up	STOM	cytoplasm	0.0032359
O19617	1.97	Up	HLA-C	extracellular	0.0035641
P28838	1.891	Up	LAP3	mitochondria	0.0061603
Q9BZE4	1.626	Up	GTPBP4	cytoplasm	0.0065392
Q9Y6M5	1.697	Up	SLC30A1	plasma membrane	0.0067411
P14174	1.9	Up	MIF	cytoplasm, nucleus	0.0067633
P05161	11.272	Up	ISG15	nucleus	0.0091179
P42224	4.098	Up	STAT1	nucleus	0.0098225
Q9Y6K5	5.787	Up	OAS3	cytoplasm, nucleus	0.0099364
P11047	1.756	Up	LAMC1	extracellular	0.010317
Q8TCS8	1.886	Up	PNPT1	mitochondria	0.0109377
P20674	1.698	Up	COX5A	mitochondria	0.0110765
Q08945	1.505	Up	SSRP1	nucleus	0.0114587
P07711	2.283	Up	CTSL	extracellular	0.0117205
P19634	1.576	Up	SLC9A1	plasma membrane	0.0127648
Q01628	3.093	Up	IFITM3	plasma membrane	0.0130428
Q9NRV9	1.513	Up	HEBP1	cytoplasm	0.0133049
O75947	1.538	Up	ATP5PD	cytoplasm	0.0143027
P19525	2.825	Up	EIF2AK2	cytoplasm	0.0147033
C9J7K9	4.259	Up	PLSCR1	cytoplasm	0.0150034
F8W031	1.96	Up	DUF3546 domain-containing protein	extracellular	0.0155186
P07602	2.434	Up	PSAP	plasma membrane	0.0155366
Q01650	1.543	Up	SLC7A5	plasma membrane	0.0157431
E9PN81	1.747	Up	RNASEH2C	nucleus	0.0160223
G3XAI2	1.644	Up	LAMB1	mitochondria	0.0166
Q9Y5B9	1.745	Up	SUPT16H	nucleus	0.0166355
Q96HR9	1.572	Up	REEP6	extracellular	0.0192026
P30046	1.621	Up	DDT	cytoplasm	0.021157
P16401	2.027	Up	H1-5	nucleus	0.022024
Q8TCA0	1.763	Up	LRRC20	cytoplasm	0.022279
P18859	1.542	Up	ATP5PF	mitochondria	0.02248
J3KNF4	1.518	Up	CCS	extracellular	0.023279
Q9NRX4	1.72	Up	PHPT1	cytoplasm	0.02378
Q9H3R2	2.003	Up	MUC13	peroxisome	0.023942
P80217	5.017	Up	IFI35	cytoplasm	0.024155
P16403	1.688	Up	H1-2	nucleus	0.024821
P52758	1.654	Up	RIDA	mitochondria	0.025062
A0A0A0MTR7	1.88	Up	RNF213	plasma membrane	0.025436
Q8NFZ8	1.552	Up	CADM4	peroxisome	0.026139
E9PJK1	1.91	Up	CD81	plasma membrane	0.027121
Q9BYK8	7.683	Up	HELZ2	nucleus	0.029638
Q7KZN9	1.695	Up	COX15	plasma membrane	0.030944
Q16651	1.644	Up	PRSS8	extracellular	0.031921
Q9UHA4	1.524	Up	LAMTOR3	cytoplasm	0.034216
E5RFF9	1.586	Up	GINS4	cytoplasm	0.034525
Q96I24	1.808	Up	FUBP3	cytoskeleton	0.035777
O14745	1.527	Up	SLC9A3R1	nucleus	0.036059
A0A087WWU8	3.003	Up	TPM3	cytoplasm	0.036143
P48960	1.599	Up	CD97	plasma membrane	0.037416
Q96AE4	1.58	Up	FUBP1	cytoplasm	0.038119
P49006	2.451	Up	MARCKSL1	nucleus	0.042498
P61604	1.547	Up	HSPE1	mitochondria	0.042637
Q8NFH3	1.524	Up	NUP43	cytoplasm, nucleus	0.043345
P07305	2.188	Up	H1-0	nucleus	0.043778
Q13325	1.998	Up	IFIT5	cytoplasm	0.044943
J3KTL2	2.154	Up	SRSF1	nucleus	0.047337
Q8IXU6	1.537	Up	SLC35F2	plasma membrane	0.048855
F8W9I8	1.501	Up	SLC26A6	cytoplasm	0.049217
